# Supplementary material for: Effects of Exogenous SA/GABA Combined with ZnSO4 Treatment on the Physiological Metabolism and Flavonoid Biosynthesis in Finger Millet (Eleusine coracana L.) Sprouts
Source: Plants (Basel). 2026 Jul 2;15(13):2065. doi: 10.3390/plants15132065 (PMC13363764; doi:10.3390/plants15132065)
Supplement: Supplementary file 1 [file plants-15-02065-s001.zip]

Archive with 1 entries (1 files):
- plants-4384263-supplementary.pdf
